# Supplementary material for: Deglycosylation and truncation in the neuraminidase stalk are functionally equivalent in enhancing the pathogenicity of a high pathogenicity avian influenza virus in chickens
Source: J Virol. 2025 Feb 14;99(3):e01478-24. doi: 10.1128/jvi.01478-24 (PMC11915841; doi:10.1128/jvi.01478-24)
Supplement: Table S1 — Recombinant viruses generated by reverse genetics. [file jvi.01478-24-s0002.xlsx]

## Sheet: Sheet1
Supplemental Table 1
Recombinant viruses generated by reverse genetics were listed.
Virus	Abbreviation		Viral genes																Usage
			PB2		PB1		PA		HA		NP		NA		M		NS
rgVac2-P3L4/P0NA	L4/P0NA		P3L4PB2a		P3L4PB1		P3L4PA		P3L4HA		P3L4NP		P0NA		P3L4M		P3L4NS		Pathogenicity assessment in chickens
rgVac2-P3L4	L4		P3L4PB2		P3L4PB1		P3L4PA		P3L4HA		P3L4NP		P3L4NA		P3L4M		P3L4NS		Pathogenicity assessment in chickens
rgVac2-P3L4/P0NAΔGlyco	L4/P0NAΔG		P3L4PB2		P3L4PB1		P3L4PA		P3L4HA		P3L4NP		P0NAΔGlyco		P3L4M		P3L4NS		Pathogenicity assessment in chickens
rgVac2-P3L4/P0NA-Y65H	L4/P0NA-65H		P3L4PB2		P3L4PB1		P3L4PA		P3L4HA		P3L4NP		P0NA-Y65H		P3L4M		P3L4NS		Pathogenicity assessment in chickens
rgVac2-P3L4/P0NAΔGlyco-Y65H	L4/P0NAΔG-65H		P3L4PB2		P3L4PB1		P3L4PA		P3L4HA		P3L4NP		P0NAΔGlyco-Y65H		P3L4M		P3L4NS		Pathogenicity assessment in chickens
rgVac2/P0NA	Vac2/P0NA		Vac2PB2		Vac2PB1		Vac2PA		Vac2HA		Vac2NP		P0NA		Vac2M		Vac2NS		Erythrocyte elution assay, MUNANA assay, MS
rgVac2/P3L4NA	Vac2/L4NA		Vac2PB2		Vac2PB1		Vac2PA		Vac2HA		Vac2NP		P3L4NA		Vac2M		Vac2NS		Erythrocyte elution assay, MUNANA assay
rgVac2/P0NAΔGlyco	Vac2/P0NAΔG		Vac2PB2		Vac2PB1		Vac2PA		Vac2HA		Vac2NP		P0NAΔGlyco		Vac2M		Vac2NS		Erythrocyte elution assay, MUNANA assay
rgVac2/P0NA-Y65H	Vac2/P0NA-65H		Vac2PB2		Vac2PB1		Vac2PA		Vac2HA		Vac2NP		P0NA-Y65H		Vac2M		Vac2NS		Erythrocyte elution assay, MS
rgVac2/P0NAΔGlyco-Y65H	Vac2/P0NAΔG-65H		Vac2PB2		Vac2PB1		Vac2PA		Vac2HA		Vac2NP		P0NAΔGlyco-Y65H		Vac2M		Vac2NS		Erythrocyte elution assay
rgVac2/P0NAΔGlyco-Q47N	Vac2/P0NAΔG-47N		Vac2PB2		Vac2PB1		Vac2PA		Vac2HA		Vac2NP		P0NAΔGlyco-Q47N		Vac2M		Vac2NS		Erythrocyte elution assay, MS
rgVac2/P0NAΔGlyco-Q56,57N	Vac2/P0NAΔG-56,57N		Vac2PB2		Vac2PB1		Vac2PA		Vac2HA		Vac2NP		P0NAΔGlyco-Q56,57N		Vac2M		Vac2NS		Erythrocyte elution assay, MS
rgVac2/P0NAΔGlyco-Q67,68N	Vac2/P0NAΔG-67,68N		Vac2PB2		Vac2PB1		Vac2PA		Vac2HA		Vac2NP		P0NAΔGlyco-Q67,68N		Vac2M		Vac2NS		Erythrocyte elution assay
rgVac2/P0NA-FLAG	Vac2/P0NA-FLAG		Vac2PB2		Vac2PB1		Vac2PA		Vac2HA		Vac2NP		P0NA-FLAG		Vac2M		Vac2NS		Western blotting, lectin blotting
rgVac2/P3L4NA-FLAG	Vac2/L4NA-FLAG		Vac2PB2		Vac2PB1		Vac2PA		Vac2HA		Vac2NP		P3L4NA-FLAG		Vac2M		Vac2NS		Western blotting, lectin blotting
rgVac2/P0NAΔGlyco-FLAG	Vac2/P0NAΔG-FLAG		Vac2PB2		Vac2PB1		Vac2PA		Vac2HA		Vac2NP		P0NAΔGlyco-FLAG		Vac2M		Vac2NS		Western blotting, lectin blotting
a Neucleotide sequence of each gene is listed in Supplemental Table 2.
