# Supplementary material for: Deglycosylation and truncation in the neuraminidase stalk are functionally equivalent in enhancing the pathogenicity of a high pathogenicity avian influenza virus in chickens
Source: J Virol. 2025 Feb 14;99(3):e01478-24. doi: 10.1128/jvi.01478-24 (PMC11915841; doi:10.1128/jvi.01478-24)
Supplement: Table S2 — Nucleotide sequences of all segments of recombinant viruses. [file jvi.01478-24-s0003.xlsx]

## Sheet: Sheet1
Supplemental Table 2
Nucleotide sequences of all segments of recombinant viruses were listed.
Viral gene	Neucleotide sequence
P3L4PB2	AAATATATTCAATATGGAGAGAATAAAAGAACTAAGAGATTTGATGTCGCAGTCTCGCACTCGCGAGATACTGACAAAAACCACTGTGGACCATATGGCCATAATCAAGAAATTTACGTCAGGAAGACAGGAGAAGAACCCTGCTCTTAGGATGAAATGGATGATGGCAATGAAATATCCGATTACTGCAGACAAAAGGATAATGGAAATGATCCCTGAAAGAAATGAGCAAGGTCAGACTCTTTGGAGCAAAACAAATGATGCTGGATCAGACAGAGTGATGGTGTCACCCCTGGCTGTGACGTGGTGGAATAGAAATGGACCAACGACAAGTACAGTCCATTATCCAAAGGTCTATAAAACCTACTTTGAAAAGGTCGAAAGGTTAAAGCATGGAAC…
P3L4PB1	AACCATTTGAATGGATGTCAATCCGACTTTACTTTTCTTAAAAGTGCCAGCGCAAGATGCTATAAGTACTACATTCCCGTACACTGGAGATCCTCCATACAGCCATGGAACAGGAACAGGATACACCATGGACACAGTCAACAGAACACATCAATACTCAGAGAAGGGAAAGTGGGCAACAAACACAGAGACCGGAGCACCCCAACTCAACCCAATTGATGGACCATTACCTGAGGACAACGAGCCAAGCGGATATGCGCAAACGGATTGCGTGTTGGAAGCAATGGCTTTCCTTGAAGAATCCCACCCAGGGATCTTTGAAAACTCTTGTCTTGAAACGATGGAAGTCGTTCAGCAAACAAGAGTGGACAAACTAACCCAAGGTCGCCAGACTTATGA…
P3L4PA	TGATCCAAAATGGAAGACTTTGTGCGACAATGCTTCAATCCAATGATTGTCGAGCTTGCGGAAAAGGCAATGAAAGAATATGGGGAAGATCCGAAAATCGAAACGAACAAATTTGCCGCAATATGCACACACTTAGAAGTCTGTTTCATGTATTCGGATTTCCACTTTATTGATGAACGAGGCGAATCAATAATTGTTGAATCTGGCGATCCGAATGCATTATTGAAACACCGATTTGAGATAATTGAAGGGAGAGACCGAACAATGGCCTGGACAGTGGTGAATAGTATTTGCAACACCACAGGAGTCAATAAGCCTAAATTCCTCCCAGATTTATATGACTATAAAGAGAATCGATTCATTGAAATTGGAGTGACACGAAGGGAAGTTCACATATAC…
P3L4HA	ATACAAAATGAACACTCAAATCCTGGTATTCGCTCTGGTGGCGATCATTCCAACAAATGCAGACAAAATCTGCCTCGGACATCATGCTGTGTCAAACGGAATTAAAGTAAACACATTAACTGAAAGAGGAGTGGAAGTCGTTAATGCAACTGAAACGGTGGAACGAACAAACATCCCCAGGATCTGCTCAAAAGGGAAAAAGACAGTTGACCTCGGTCAATGTGGACTTCTGGGAACAATCACTGGGCCACCCCAATGTGACCAATTCCTAGAATTTTCAGCCGATTTAATTATTGAGAGGCGAGAAGGAAGTGATGTCTGTTATCCTGGGAAATTCGTGAATGAAGAAGCTCTGAGGCAAATTCTCAGGGAATCAGGCGGAATTGACAAGGAGATAAT…
P3L4NP	GATAATCACTCACTGAGTGACATCAACATCATGGCGTCTCAAGGCACCAAACGATCTTATGAACAGATGGAAACTGGTGGAGAACGCCAGAATGCCACTGAGATCAGAGCATCTGTTGGGAGAATGGTTGGTGGAATTGGGAGGTTTTACATACAGATGTGCACTGAACTCAAACTCAGCGACTATGAAGGAAGGCTGATCCAGAACAGCATAACAATAGAGAGAATGGTTCTCTCTGCATTTGATGAAAGGAGGAACAAATACCTGGAAGAACATCCCAGTGCGGGGAAGGACCCGAAGAAAACTGGAGGTCCAATTTATCGAAGGAGAGACGGGAAATGGATGAGAGAGCTGATTCTGTATGACAAAGAGGAGATCAGGAGGATCTGGCGTCAAGCG…
P3L4M	ATATTGAAAGATGAGTCTTCTAACCGAGGTCGAAACGTACGTTCTCTCTATCGTCCCGTCAGGCCCCCTCAAAGCCGAGATCGCGCAGAGACTTGAAGATGTCTTTGCAGGGAAGAACACCGATCTCGAGGCTCTCATGGAATGGCTAAAGACAAGACCAATCCTGTCACCTCTGACTAAGGGGATTTTAGGGTTTGTGTTCACGCTCACCGTGCCCAGTGAGCGAGGACTGCAGCGTAGACGCTTTGTCCAAAATGCCCTAAATGGGAATGGAGACCCAAACAACATGGACAGGGCAGTCAAACTGTACAAGAAGTTGAAAAGAGAGATAACATTCCATGGGGCTAAAGAAGTTGCACTCAGCTACTCAACCGGTGCACTTGCCAGTTGTATGGGTCT…
P3L4NS	CAAAAACATAATGGATTCCAACACTGTGTCAAGCTTTCAGGTAGACTGCTTTCTTTGGCATGTCCGCAAACGATTTGCAGACCAAGAACTGGGTGATGCCCCATTCCTTGACCGGCTTCGCCGAGATCAGAAGTCCCTAAGAGGAAGAGGCAGCACTCTTGGTCTGGACATCGAGACAGCTACTCGTGCGGGAAAGCAGATAGTGGAGCGGATTCTGGAAGAAGAATCTGATGAGGCACTTAAAATGACTATTGCTTCAGTGCCGGCTTCACGCTACCTAACTGACATGACTCTTGAAGAGATGTCAAGGGACTGGTTTATGCTCATGCCCAAACAGAAAGTGGCAGGTTCCCTTTGCATCAGAATGGACCAGGCAATAATGGATAAAAACATTATATT…
Vac2PB2	AAATATATTCAATATGGAGAGAATAAAAGAACTAAGAGATTTGATGTCGCAGTCTCGCACTCGCGAGATACTGACAAAAACCACTGTGGACCATATGGCCATAATCAAGAAATTTACGTCAGGAAGACAGGAGAAGAACCCTGCTCTTAGGATGAAATGGATGATGGCAATGAAATATCCGATTACTGCAGACAAAAGGATAATGGAAATGATCCCTGAAAGAAATGAGCAAGGTCAGACTCTTTGGAGCAAAACAAATGATGCTGGATCAGACAGAGTGATGGTGTCACCCCTGGCTGTGACGTGGTGGAATAGAAATGGACCAACGACAAGTACAGTCCATTATCCAAAGGTCTATAAAACCTACTTTGAAAAGGTCGAAAGGTTAAAGCATGGAAC…
Vac2PB1	AACCATTTGAATGGATGTCAATCCGACTTTACTTTTCTTAAAAGTGCCAGCGCAAAATGCTATAAGTACTACATTCCCGTACACTGGAGATCCTCCATACAGCCATGGAACAGGAACAGGATACACCATGGACACAGTCAACAGAACACATCAATACTCAGAGAAGGGAAAGTGGGCAACAAACACAGAGACCGGAGCACCCCAACTCAACCCAATTGATGGACCATTACCTGAGGACAACGAGCCAAGCGGATATGCGCAAACGGATTGCGTGTTGGAAGCAATGGCTTTCCTTGAAGAATCCCACCCAGGGATCTTTGAAAACTCTTGTCTTGAAACGATGGAAGTCGTTCAGCAAACAAGAGTGGACAAACTAACCCAAGGTCGCCAGACTTATGA…
Vac2PA	TGATCCAAAATGGAAGACTTTGTGCGACAATGCTTCAATCCAATGATTGTCGAGCTTGCGGAAAAGGCAATGAAAGAATATGGGGAAGATCCGAAAATCGAAACGAACAAATTTGCCGCAATATGCACACACTTAGAAGTCTGTTTCATGTATTCGGATTTCCACTTTATTGATGAACGAGGCGAATCAATAATTGTTGAATCTGGCGATCCGAATGCATTATTGAAACACCGATTTGAGATAATTGAAGGGAGAGACCGAACAATGGCCTGGACAGTGGTGAATAGTATTTGCAACACCACAGGAGTCAATAAGCCTAAATTCCTCCCAGATTTATATGACTATAAAGAGAATCGATTCATTGAAATTGGAGTGACACGAAGGGAAGTTCACATATAC…
Vac2HA	ATACAAAATGAACACTCAAATCCTGGTATTCGCTCTGGTGGCGATCATTCCAACAAATGCAGACAAAATCTGCCTCGGACATCATGCTGTGTCAAACGGAACTAAAGTAAACACATTAACTGAAAGAGGAGTGGAAGTCGTTAATGCAACTGAAACGGTGGAACGAACAAACATCCCCAGGATCTGCTCAAAAGGGAAAAGGACAGTTGACCTCGGTCAATGTGGACTTCTGGGAACAATCACTGGGCCACCCCAATGTGACCAATTCCTAGAATTTTCAGCCGATTTAATTATTGAGAGGCGAGAAGGAAGTGATGTCTGTTATCCTGGGAAATTCGTGAATGAAGAAGCTCTGAGGCAAATTCTCAGGGAATCAGGCGGAATTGACAAGGAGATAAT…
Vac2NP	GATAATCACTCACTGAGTGACATCAACATCATGGCGTCTCAAGGCACCAAACGATCTTATGAACAGATGGAAACTGGTGGAGAACGCCAGAATGCCACTGAGATCAGAGCATCTGTTGGGAGAATGGTTGGTGGAATTGGGAGGTTTTACATACAGATGTGCACTGAACTCAAACTCAGCGACTATGAAGGAAGGCTGATCCAGAACAGCATAACAATAGAGAGAATGGTTCTCTCTGCATTTGATGAAAGGAGGAACAAATACCTGGAAGAACATCCCAGTGCGGGGAAGGACCCGAAGAAAACTGGAGGTCCAATTTATCGAAGGAGAGACGGGAAATGGATGAGAGAGCTGATTCTGTATGACAAAGAGGAGATCAGGAGGATCTGGCGTCAAGCG…
Vac2M	ATATTGAAAGATGAGTCTTCTAACCGAGGTCGAAACGTACGTTCTCTCTATCGTCCCGTCAGGCCCCCTCAAAGCCGAGATCGCGCAGAGACTTGAAGATGTCTTTGCAGGGAAGAACACCGATCTCGAGGCTCTCATGGAATGGCTAAAGACAAGACCAATCCTGTCACCTCTGACTAAGGGGATTTTAGGGTTTGTGTTCACGCTCACCGTGCCCAGTGAGCGAGGACTGCAGCGTAGACGCTTTGTCCAAAATGCCCTAAATGGGAATGGAGACCCAAACAACATGGACAGGGCAGTCAAACTGTACAGGAAGTTGAAAAGAGAGATAACATTCCATGGGGCTAAAGAAGTTGCACTCAGCTACTCAACCGGTGCACTTGCCAGTTGTATGGGTCT…
Vac2NS	CAAAAACATAATGGATTCCAACACTGTGTCAAGCTTTCAGGTAGACTGCTTTCTTTGGCATGTCCGCAAACGATTTGCAGACCAAGAACTGGGTGATGCCCCATTCCTTGACCGGCTTCGCCGAGATCAGAAGTCCCTAAGAGGAAGAGGCAGCACTCTTGGTCTGGACATCGAGACAGCTACTCGTGCGGGAAAGCAGATAGTGGAGCGGATTCTGGAAGAAGAATCTGATGAGGCACTTAAAATGACTATTGCTTCAGTGCCGGCTTCACGCTACCTAACTGACATGACTCTTGAAGAGATGTCAAGGGACTGGTTTATGCTCATGCCCAAACAGAAAGTGGCAGGTTCCCTTTGCATCAGAATGGACCAGGCAATAATGGATAAAAACATTATATT…
P0NA	AGCAAAAGCAGGGTGATTGAGAATGAATCCAAATCAGAAACTATTTGCATTATCTGGAGTGGCAATAGCACTTAGTGTACTGAACTTATTGATAGGAATCTCAAATGTCGGATTGAATGTATCTCTACATCTAAAGGAAAAAGGCCCCAAACAGAAAGAGAATTTAACATGCACGACCATTAATCAAAACAACACTACTGTAGTAGAAAACACATACGTAAATAATACAACAATAATTACCAAGGAAACTGATTTGAAAACACCAAGCTATCTGCTGTTGAACAAGAGCCTATGCAATGTTGAAGGGTGGGTCGTGATAGCAAAAGACAACGCAGTAAGATTTGGGGAAAGTGAACAAATCATTGTCACCAGGGAGCCATATGTATCATGCGACCCAAC…
P3L4NA	AGCAAAAGCAGGGTGATTGAGAATGAATCCAAATCAGAAACTATTTGCATCATCTGGAGTGGCAATAGCACTTAGTGTACTGAACTTATTGATAGGAATCTCAAATGTCGGATTGAATGTATCTCTACATCTAAAGGAAAAGGAAACTGATTTGAAAACACCAAGCTATCTGCTGTTGAACAAGAGCCTATGCAATGTTGAAGGGTGGGTCGTGATAGCAAAAGACAACGCAGTAAGATTTGGGGAAAGTGAACAAATCATTGTCACCAGGGAGCCATATGTATCATGCGACCCAACAGGATGCAAAATGTATGCCTTGCACCAAGGGACTACCATTAGGAACAAACATTCAAATGGAACGATTCATGACAGAACAGCTTTCAGAGGTCTCATCTCCAC…
P0NAΔGlyco	AGCAAAAGCAGGGTGATTGAGAATGAATCCAAATCAGAAACTATTTGCATTATCTGGAGTGGCAATAGCACTTAGTGTACTGAACTTATTGATAGGAATCTCAAATGTCGGATTGAATGTATCTCTACATCTAAAGGAAAAAGGCCCCAAACAGAAAGAGCAGTTAACATGCACGACCATTAATCAACAGCAGACTACTGTAGTAGAAAACACATACGTACAGCAGACAACAATAATTACCAAGGAAACTGATTTGAAAACACCAAGCTATCTGCTGTTGAACAAGAGCCTATGCAATGTTGAAGGGTGGGTCGTGATAGCAAAAGACAACGCAGTAAGATTTGGGGAAAGTGAACAAATCATTGTCACCAGGGAGCCATATGTATCATGCGACCCAAC…
P0NA-Y65H	AGCAAAAGCAGGGTGATTGAGAATGAATCCAAATCAGAAACTATTTGCATTATCTGGAGTGGCAATAGCACTTAGTGTACTGAACTTATTGATAGGAATCTCAAATGTCGGATTGAATGTATCTCTACATCTAAAGGAAAAAGGCCCCAAACAGAAAGAGAATTTAACATGCACGACCATTAATCAAAACAACACTACTGTAGTAGAAAACACACACGTAAATAATACAACAATAATTACCAAGGAAACTGATTTGAAAACACCAAGCTATCTGCTGTTGAACAAGAGCCTATGCAATGTTGAAGGGTGGGTCGTGATAGCAAAAGACAACGCAGTAAGATTTGGGGAAAGTGAACAAATCATTGTCACCAGGGAGCCATATGTATCATGCGACCCAAC…
P0NAΔGlyco-Y65H	AGCAAAAGCAGGGTGATTGAGAATGAATCCAAATCAGAAACTATTTGCATTATCTGGAGTGGCAATAGCACTTAGTGTACTGAACTTATTGATAGGAATCTCAAATGTCGGATTGAATGTATCTCTACATCTAAAGGAAAAAGGCCCCAAACAGAAAGAGCAGTTAACATGCACGACCATTAATCAACAGCAGACTACTGTAGTAGAAAACACACACGTACAGCAGACAACAATAATTACCAAGGAAACTGATTTGAAAACACCAAGCTATCTGCTGTTGAACAAGAGCCTATGCAATGTTGAAGGGTGGGTCGTGATAGCAAAAGACAACGCAGTAAGATTTGGGGAAAGTGAACAAATCATTGTCACCAGGGAGCCATATGTATCATGCGACCCAAC…
P0NAΔGlyco-Q47N	AGCAAAAGCAGGGTGATTGAGAATGAATCCAAATCAGAAACTATTTGCATTATCTGGAGTGGCAATAGCACTTAGTGTACTGAACTTATTGATAGGAATCTCAAATGTCGGATTGAATGTATCTCTACATCTAAAGGAAAAAGGCCCCAAACAGAAAGAGAATTTAACATGCACGACCATTAATCAACAGCAGACTACTGTAGTAGAAAACACATACGTACAGCAGACAACAATAATTACCAAGGAAACTGATTTGAAAACACCAAGCTATCTGCTGTTGAACAAGAGCCTATGCAATGTTGAAGGGTGGGTCGTGATAGCAAAAGACAACGCAGTAAGATTTGGGGAAAGTGAACAAATCATTGTCACCAGGGAGCCATATGTATCATGCGACCCAAC…
P0NAΔGlyco-Q56,57N	AGCAAAAGCAGGGTGATTGAGAATGAATCCAAATCAGAAACTATTTGCATTATCTGGAGTGGCAATAGCACTTAGTGTACTGAACTTATTGATAGGAATCTCAAATGTCGGATTGAATGTATCTCTACATCTAAAGGAAAAAGGCCCCAAACAGAAAGAGCAGTTAACATGCACGACCATTAATCAAAACAACACTACTGTAGTAGAAAACACATACGTACAGCAGACAACAATAATTACCAAGGAAACTGATTTGAAAACACCAAGCTATCTGCTGTTGAACAAGAGCCTATGCAATGTTGAAGGGTGGGTCGTGATAGCAAAAGACAACGCAGTAAGATTTGGGGAAAGTGAACAAATCATTGTCACCAGGGAGCCATATGTATCATGCGACCCAAC…
P0NAΔGlyco-Q67,68N	AGCAAAAGCAGGGTGATTGAGAATGAATCCAAATCAGAAACTATTTGCATTATCTGGAGTGGCAATAGCACTTAGTGTACTGAACTTATTGATAGGAATCTCAAATGTCGGATTGAATGTATCTCTACATCTAAAGGAAAAAGGCCCCAAACAGAAAGAGCAGTTAACATGCACGACCATTAATCAACAGCAGACTACTGTAGTAGAAAACACATACGTAAATAATACAACAATAATTACCAAGGAAACTGATTTGAAAACACCAAGCTATCTGCTGTTGAACAAGAGCCTATGCAATGTTGAAGGGTGGGTCGTGATAGCAAAAGACAACGCAGTAAGATTTGGGGAAAGTGAACAAATCATTGTCACCAGGGAGCCATATGTATCATGCGACCCAAC…
P0NA-FLAG	AGCAAAAGCAGGGTGATTGAGAATGAATCCAAATCAGAAACTATTTGCATTATCTGGAGTGGCAATAGCACTTAGTGTACTGAACTTATTGATAGGAATCTCAAATGTCGGATTGAATGTATCTCTACATCTAAAGGAAAAAGGCCCCAAACAGAAAGAGAATTTAACATGCACGACCATTAATCAAAACAACACTACTGTAGTAGAAAACACATACGTAAATAATACAACAATAATTACCAAGGAAACTGATTTGAAAACACCAAGCTATCTGCTGTTGAACAAGAGCCTATGCAATGTTGAAGGGTGGGTCGTGATAGCAAAAGACAACGCAGTAAGATTTGGGGAAAGTGAACAAATCATTGTCACCAGGGAGCCATATGTATCATGCGACCCAAC…
P3L4NA-FLAG	AGCAAAAGCAGGGTGATTGAGAATGAATCCAAATCAGAAACTATTTGCATCATCTGGAGTGGCAATAGCACTTAGTGTACTGAACTTATTGATAGGAATCTCAAATGTCGGATTGAATGTATCTCTACATCTAAAGGAAAAGGAAACTGATTTGAAAACACCAAGCTATCTGCTGTTGAACAAGAGCCTATGCAATGTTGAAGGGTGGGTCGTGATAGCAAAAGACAACGCAGTAAGATTTGGGGAAAGTGAACAAATCATTGTCACCAGGGAGCCATATGTATCATGCGACCCAACAGGATGCAAAATGTATGCCTTGCACCAAGGGACTACCATTAGGAACAAACATTCAAATGGAACGATTCATGACAGAACAGCTTTCAGAGGTCTCATCTCCAC…
P0NAΔGlyco-FLAG	AGCAAAAGCAGGGTGATTGAGAATGAATCCAAATCAGAAACTATTTGCATTATCTGGAGTGGCAATAGCACTTAGTGTACTGAACTTATTGATAGGAATCTCAAATGTCGGATTGAATGTATCTCTACATCTAAAGGAAAAAGGCCCCAAACAGAAAGAGCAGTTAACATGCACGACCATTAATCAACAGCAGACTACTGTAGTAGAAAACACATACGTACAGCAGACAACAATAATTACCAAGGAAACTGATTTGAAAACACCAAGCTATCTGCTGTTGAACAAGAGCCTATGCAATGTTGAAGGGTGGGTCGTGATAGCAAAAGACAACGCAGTAAGATTTGGGGAAAGTGAACAAATCATTGTCACCAGGGAGCCATATGTATCATGCGACCCAAC…
