# Supplementary material for: Deglycosylation and truncation in the neuraminidase stalk are functionally equivalent in enhancing the pathogenicity of a high pathogenicity avian influenza virus in chickens
Source: J Virol. 2025 Feb 14;99(3):e01478-24. doi: 10.1128/jvi.01478-24 (PMC11915841; doi:10.1128/jvi.01478-24)
Supplement: Table S4 — Amino acid sequences of low-frequent variants recovered from chickens inoculated with L4/P0ΔG detected by NGS. [file jvi.01478-24-s0005.xlsx]

## Sheet: Sheet1
Supplemental Table 4
Amino acid sequences of low-frequent variants recorvered from chickens inoculated with P3L4/P0ΔG detected by NGS. The nucleotide mutations were observed in the following four gene segments (PB2, PB1, PA and NA).
Chicken ID	Organ		PB2			PB1			PA						NA
			280a			191			393			621			65			Δ67-78c	Δ70-81d
			L (CUC)b	L (CUA)		V (GUA)	V (GUC)		Y (UAU)	Y (UAC)		I (AUU)	V (GUU)		Y (UAC)	H (CAC)	C (UGC)
#31	Brain		・e	–f		・	–		・	–		・	–		1.4g	–	–	19.58	79.02
	Lung		・	–		・	–		・	–		・	–		1.82	–	–	19.63	78.44
#33	Brain		・	–		・	–		・	–		9.09	88.4		2.66	91.69	–	–	–
	Lung		・	–		・	–		・	–		24.58	73.89		5.2	90.02	–	–	–
#34	Brain		・	–		・	–		・	–		97.62	0.73		34.13	61.18	–	–	–
	Lung		・	–		・	–		・	–		97.5	0.92		20.28	74.82	–	–	–
#35	Brain		5.97	90.65		・	–		7.41	86.18		・	–		0.49	–	–	97.45	2.08
	Lung		39.47	56.77		・	–		37.78	57.78		・	–		5.79	–	–	67.62	26.82
#36	Brain		・	–		7.23	84.7		・	–		・	–		5.22	–	89.25	–	–
	Lung		・	–		9.58	83.77		・	–		・	–		8.57	–	85.88	–	–
a Methionine encoded by the AUG start codon is defined as position 1.
b Amino acid and its encoding codon harboring mutations which was detected in a consensus sequence by NGS analysis is indicated. The bold letter indicates an amino acid of parent virus (P3L4/P0NAΔG).
c Amino acid deletion at positions 67-78.
d Amino acid deletion at positions 70-81.
e Period indicates the same amino acid as the parent virus.
f En-dush (–) indicates that the population analyasis was not performed.
g Frequency (%) of the mutations.
